# Supplementary material for: Interactive effects of sedimentary turbidity and elevated water temperature on the Pugnose Shiner (Miniellus anogenus), a threatened freshwater fish
Source: Conserv Physiol. 2024 Aug 13;12(1):coae053. doi: 10.1093/conphys/coae053 (PMC11320368; doi:10.1093/conphys/coae053)
Supplement: Web_Material_coae053 [file web_material_coae053.zip]

Archive with 2 entries (2 files):
- Supplementary Data.xlsx
- Supplementary_Material.pdf
