# Supplementary material for: Interactive effects of sedimentary turbidity and elevated water temperature on the Pugnose Shiner (Miniellus anogenus), a threatened freshwater fish
Source: Conserv Physiol. 2024 Aug 13;12(1):coae053. doi: 10.1093/conphys/coae053 (PMC11320368; doi:10.1093/conphys/coae053)
Supplement: Web_Material_coae053 [file web_material_coae053.zip › Supplementary Data.xlsx]

## Sheet: avg.activity
tank.number	turb.dis	temp.dis	treatment	activity	rounded.activity	day	gradual.turb
1	T	16	T16	79.6	80	1	1.4
2	T	16	T16	18.6	19	1	1.4
3	C	25	C25	37.2	37	1	1.4
4	C	16	C16	81.2	81	1	1.4
5	T	25	T25	80	80	1	1.4
6	C	25	C25	79.6	80	1	1.4
7	T	25	T25	201.8	202	1	1.4
8	C	16	C16	111.2	111	1	1.4
9	T	16	T16	93	93	1	1.4
10	C	25	C25	55	55	1	1.4
11	C	16	C16	65.2	65	1	1.4
12	T	25	T25	133.2	133	1	1.4
13	T	16	T16	113	113	1	1.4
14	C	16	C16	80.2	80	1	1.4
15	T	25	T25	191.8	192	1	1.4
17	T	25	T25	112.6	113	1	1.4
18	C	25	C25	125.2	125	1	1.4
19	T	16	T16	53	53	1	1.4
1	T	16	T16	27.6	28	3	4.2
2	T	16	T16	78.6	79	3	4.2
3	C	25	C25	144.4	144	3	4.2
4	C	16	C16	39.2	39	3	4.2
6	C	25	C25	77.6	78	3	4.2
7	T	25	T25	63.4	63	3	4.2
8	C	16	C16	101.6	102	3	4.2
9	T	16	T16	124.4	124	3	4.2
10	C	25	C25	115.2	115	3	4.2
11	C	16	C16	61.4	61	3	4.2
12	T	25	T25	78.4	78	3	4.2
13	T	16	T16	133.8	134	3	4.2
14	C	16	C16	55.2	55	3	4.2
15	T	25	T25	219.2	219	3	4.2
18	C	25	C25	125.4	125	3	4.2
19	T	16	T16	73.4	73	3	4.2
1	T	16	T16	34.8	35	5	7
2	T	16	T16	19.6	20	5	7
3	C	25	C25	88	88	5	7
4	C	16	C16	73.6	74	5	7
6	C	25	C25	61.4	61	5	7
7	T	25	T25	68.8	69	5	7
8	C	16	C16	90.8	91	5	7
9	T	16	T16	47	47	5	7
10	C	25	C25	124.8	125	5	7
11	C	16	C16	62.8	63	5	7
12	T	25	T25	118	118	5	7
13	T	16	T16	115.4	115	5	7
14	C	16	C16	130	130	5	7
15	T	25	T25	163.8	164	5	7
18	C	25	C25	207.2	207	5	7
19	T	16	T16	63.6	64	5	7
1	T	16	T16	74.6	75	19	8.5
3	C	25	C25	152.8	153	19	8.5
4	C	16	C16	87.4	87	19	8.5
6	C	25	C25	109	109	19	8.5
8	C	16	C16	124.2	124	19	8.5
9	T	16	T16	73.6	74	19	8.5
10	C	25	C25	170.4	170	19	8.5
11	C	16	C16	98.8	99	19	8.5
12	T	25	T25	156.6	157	19	8.5
13	T	16	T16	112	112	19	8.5
14	C	16	C16	87.6	88	19	8.5
15	T	25	T25	111.2	111	19	8.5
18	C	25	C25	145.8	146	19	8.5
19	T	16	T16	72.2	72	19	8.5
3	C	25	C25	108	108	40	8.5
4	C	16	C16	58	58	40	8.5
8	C	16	C16	61.4	61	40	8.5
9	T	16	T16	69.2	69	40	8.5
10	C	25	C25	160.2	160	40	8.5
13	T	16	T16	56.8	57	40	8.5
14	C	16	C16	52.2	52	40	8.5
15	T	25	T25	114.6	115	40	8.5
18	C	25	C25	74.6	75	40	8.5
19	T	16	T16	75	75	40	8.5
3	C	25	C25	94.6	95	61	8.5
8	C	16	C16	120	120	61	8.5
9	T	16	T16	48.8	49	61	8.5
10	C	25	C25	90.4	90	61	8.5
13	T	16	T16	91.2	91	61	8.5
14	C	16	C16	23.2	23	61	8.5
15	T	25	T25	43	43	61	8.5
18	C	25	C25	96.4	96	61	8.5

## Sheet: asr
tank.number	fish.ID	turb.dis	temp.dis	treatment	asr.90	agitation	total.length	weight
1	2	T	16	T16	15.26	5.72	4.1	0.6
2	2	T	16	T16	8.4		5.4	1.6
3	1	C	25	C25	22.87	16.14	4.5	0.9
3	2	C	25	C25	22.96	9.21	4.3	0.7
4	1	C	16	C16	12		4.3	0.6
4	2	C	16	C16	13	5.56	3.6	0.6
5	2	T	25	T25	21.16	13.54	4.5	1
6	1	C	25	C25	30.35	19.94	4.8	1.1
6	2	C	25	C25	25.41	7.04	4.6	0.8
7	1	T	25	T25	20.67	10.13	4.6	0.9
7	2	T	25	T25	18.08	7.03	4.3	0.7
8	1	C	16	C16	11.21		4.3	0.9
8	2	C	16	C16	14.07	6.7	4.8	0.9
9	1	T	16	T16	7.52	8.32	5.5	1.8
9	2	T	16	T16	13.87		4.4	1
10	1	C	25	C25	14.96	18.19	4.7	0.8
10	2	C	25	C25	29.42	17.69	4.4	0.7
11	1	C	16	C16	13.83	8.12	4.5	0.9
11	2	C	16	C16	7.97		4.8	1.1
12	1	T	25	T25	15.91	8.12	4.4	0.7
12	2	T	25	T25	20.28	7.07	5.3	1.2
13	1	T	16	T16	8.36		4.4	0.9
13	2	T	16	T16	9.35		4.6	1.1
14	1	C	16	C16	11.34		4.8	1.1
14	2	C	16	C16	14.55	5.25	4.7	1
15	1	T	25	T25	16.41	9.45	5.2	1
15	2	T	25	T25	16.23		4.7	0.9
16	1	C	25	C25	19.84		5.1	1.1
16	2	C	25	C25	14.93	8.33	5	1
17	1	T	25	T25	15.66		4.8	0.9
17	2	T	25	T25	16.15		5.3	1.1
18	1	C	25	C25	15.25		5.2	1
18	2	C	25	C25	20.52	7.78	5.4	1.2
19	1	T	16	T16	18.75		4.8	1
19	2	T	16	T16	16.21	4.7	4.6	0.9

## Sheet: ventilation.frequency
tank.number	fish.ID	turb.dis	temp.dis	treatment	vf	bpm	pre.post	order
1	2	T	16	T16	33	132	pre	1
2	2	T	16	T16	38	152	pre	1
3	1	C	25	C25	57	228	pre	1
3	2	C	25	C25	55	220	pre	1
4	1	C	16	C16			pre	1
4	2	C	16	C16			pre	1
5	2	T	25	T25	52	208	pre	1
6	1	C	25	C25	44	176	pre	1
6	2	C	25	C25	48	192	pre	1
7	1	T	25	T25	52	208	pre	1
7	2	T	25	T25	54	216	pre	1
8	1	C	16	C16	45	180	pre	1
8	2	C	16	C16	41	164	pre	1
9	1	T	16	T16	45	180	pre	1
9	2	T	16	T16	42	168	pre	1
10	1	C	25	C25	57	228	pre	1
10	2	C	25	C25	52	208	pre	1
11	1	C	16	C16	45	180	pre	1
11	2	C	16	C16	48	192	pre	1
12	1	T	25	T25	58	232	pre	1
12	2	T	25	T25	58	232	pre	1
13	1	T	16	T16	48	192	pre	1
13	2	T	16	T16	48	192	pre	1
14	1	C	16	C16	48	192	pre	1
14	2	C	16	C16	48	192	pre	1
15	1	T	25	T25	57	228	pre	1
15	2	T	25	T25	59	236	pre	1
16	1	C	25	C25	61	244	pre	1
16	2	C	25	C25	58	232	pre	1
17	1	T	25	T25	61	244	pre	1
17	2	T	25	T25	62	248	pre	1
18	1	C	25	C25	60	240	pre	1
18	2	C	25	C25	60	240	pre	1
19	1	T	16	T16	41	164	pre	1
19	2	T	16	T16	39	156	pre	1
1	2	T	16	T16	34	136	post	2
2	2	T	16	T16	38	152	post	2
3	1	C	25	C25	54	216	post	2
3	2	C	25	C25	56	224	post	2
4	1	C	16	C16	30	120	post	2
4	2	C	16	C16	36	144	post	2
5	2	T	25	T25	46	184	post	2
6	1	C	25	C25	48	192	post	2
6	2	C	25	C25	49	196	post	2
7	1	T	25	T25	55	220	post	2
7	2	T	25	T25	57	228	post	2
8	1	C	16	C16	41	164	post	2
8	2	C	16	C16	45	180	post	2
9	1	T	16	T16	38	152	post	2
9	2	T	16	T16	47	188	post	2
10	1	C	25	C25	57	228	post	2
10	2	C	25	C25	54	216	post	2
11	1	C	16	C16	47	188	post	2
11	2	C	16	C16	48	192	post	2
12	1	T	25	T25	59	236	post	2
12	2	T	25	T25	61	244	post	2
13	1	T	16	T16	46	184	post	2
13	2	T	16	T16	43	172	post	2
14	1	C	16	C16	50	200	post	2
14	2	C	16	C16	51	204	post	2
15	1	T	25	T25	59	236	post	2
15	2	T	25	T25	57	228	post	2
16	1	C	25	C25	59	236	post	2
16	2	C	25	C25	58	232	post	2
17	1	T	25	T25	60	240	post	2
17	2	T	25	T25	62	248	post	2
18	1	C	25	C25	61	244	post	2
18	2	C	25	C25	58	232	post	2
19	1	T	16	T16	44	176	post	2
19	2	T	16	T16	42	168	post	2

## Sheet: ctmax
tank.number	fish.nb	turb.dis	temp.dis	treatment	ctmax	tag	window	temp.initial	margin	total.length	weight
3	1	C	25	C25	37.05	35.89	1.16	25.09	11.96	4	0.8
3	2	C	25	C25	36.97	35.72	1.25	25.09	11.88	4.4	1
3	3	C	25	C25	36.97	35.74	1.23	25.09	11.88	3.9	0.9
6	2	C	25	C25	36.92	36.22	0.7	25.08	11.84	4.3	1
7	2	T	25	T25	36.69	35.63	1.06	25.65	11.04	4.2	1.1
8	1	C	16	C16	29.71	27.36	2.35	15.7	14.01	4.1	1.1
8	2	C	16	C16	31.61	28.17	3.44	15.7	15.91	4.4	1.3
8	3	C	16	C16	32.15	27.32	4.83	15.7	16.45	4.2	1.2
9	1	T	16	T16	31.74	30.27	1.47	16.03	15.71	3.8	0.6
9	2	T	16	T16	30.76	28.16	2.6	16.03	14.73	4.1	1.1
10	1	C	25	C25	37.13	36.21	0.92	25.15	11.98	4.15	0.7
10	2	C	25	C25	37.28	36.88	0.4	25.15	12.13	3.9	0.9
10	3	C	25	C25	37.04	36.12	0.92	25.15	11.89	3.4	0.6
11	2	C	16	C16	31.9	29.12	2.78	15.91	15.99	3.8	0.8
12	1	T	25	T25	36.49			25.16	11.33	4.3	1.4
12	2	T	25	T25	34.91			25.16	9.75	4	0.8
13	1	T	16	T16	32.13	30.97	1.16	15.86	16.27	4.05	1
13	3	T	16	T16	32.3	28.97	3.33	15.86	16.44	3	0.4
14	1	C	16	C16	31.52	29.07	2.45	15.85	15.67	3.9	1
14	2	C	16	C16	30.97	29.69	1.28	15.85	15.12	4.2	1.2
14	3	C	16	C16	32.39	29.29	3.1	15.85	16.54	3.8	0.8
15	1	T	25	T25	36.9	35.74	1.16	25.17	11.73	3.8	0.9
15	2	T	25	T25	36.53	35.74	0.79	25.17	11.36	4.2	1.1
15	3	T	25	T25	37.26	36.56	0.7	25.17	12.09	3.6	0.8
16	3	C	25	C25	37.37	35.02	2.35	25.2	12.17	4	1
17	3	T	25	T25	36.13	35.84	0.29	25.03	11.1	3.6	1
18	1	C	25	C25	37.52	35.97	1.55	25.08	12.44	4.1	0.9
18	2	C	25	C25	37.46	35.81	1.65	25.08	12.38	4	0.7
18	3	C	25	C25	37.09	36.62	0.47	25.08	12.01	3.6	0.7
19	1	T	16	T16	32.09	29.69	2.4	15.92	16.17	4.1	1
19	2	T	16	T16	31.93	29.09	2.84	15.92	16.01	4.2	1.1

## Sheet: fields
avg.activity
Field column	Field Name	Description	Values
A	tank.number	ID of the experimental acclimation tank
B	turb.dis	Turbidity treatment for fish acclimation	T = Turbid (8.5 NTU), C = Clear (0 NTU)
C	temp.dis	Temperature treatment for fish acclimation	16 = 16 ℃, 25 = 25 ℃
D	treatment	Combined treatment type for acclimation	T16 = Turbid and 16 ℃, C16 = Clear and 16 ℃, T25 = Turbid and 25 ℃, C25 = Clear and 25 ℃
E	activity	Averaged activity count for 5 fish in the experimental tank
F	rounded.activity	Averaged activity count that is rounded up for statistical analysis
G	day	Acclimation day for the recorded value of activity
H	gradual.turb	Precise turbidity value (NTU) experienced by fish during Phase 2 and 3
asr
Field column	Field Name	Description	Values
A	tank.number	ID of the experimental acclimation tank
B	fish.ID	Fish ID during the experimental trial (multiple fish were in the same experimental tank in separate baskets)
C	turb.dis	Turbidity treatment for fish acclimation	T = Turbid (8.5 NTU), C = Clear (0 NTU)
D	temp.dis	Temperature treatment for fish acclimation	16 = 16 ℃, 25 = 25 ℃
E	treatment	Combined treatment type for acclimation	T16 = Turbid and 16 ℃, C16 = Clear and 16 ℃, T25 = Turbid and 25 ℃, C25 = Clear and 25 ℃
F	asr.90	Dissolved oxygen level (%) at which fish engaged in ASR behaviour for 90% of a 5 minute period
G	agitation	Dissolved oxygen level (%) at which fish started swimming with rapid bursts and jumps for 30 seconds
H	total.length	Total length of fish measured after trials
I	weight	Weight of fish measured after trials
ventilation.frequency
Field column	Field Name	Description	Values
A	tank.number	ID of the experimental acclimation tank
B	fish.ID	Fish ID during the experimental trial (multiple fish were in the same experimental tank in separate baskets)
C	turb.dis	Turbidity treatment for fish acclimation	T = Turbid (8.5 NTU), C = Clear (0 NTU)
D	temp.dis	Temperature treatment for fish acclimation	16 = 16 ℃, 25 = 25 ℃
E	treatment	Combined treatment type for acclimation	T16 = Turbid and 16 ℃, C16 = Clear and 16 ℃, T25 = Turbid and 25 ℃, C25 = Clear and 25 ℃
F	vf	Gill ventilation frequency (over 15 seconds) during ASR trials
G	bpm	Opercular beat per minute during ASR trials (vf x 4 for to get ventilation count over a minute)
H	pre.post	Ventilation frequency measurement before and after fish reached the ASR90 oxygen threshold	pre = ventilation frequency before ASR90 threshold, post = ventilation frequency after ASR90 threshold
I	order	Numeric value for ventilation measurement (pre or post ASR90 threshold) for graph building	1 = preASR90 ventilation frequency, 2 = postASR90 ventilation frequency
ctmax
Field column	Field Name	Description	Values
A	tank.number	ID of the experimental acclimation tank
B	fish.ID	Fish ID during the experimental trial (multiple fish were in the same experimental tank in separate baskets)
C	turb.dis	Turbidity treatment for fish acclimation	T = Turbid (8.5 NTU), C = Clear (0 NTU)
D	temp.dis	Temperature treatment for fish acclimation	16 = 16 ℃, 25 = 25 ℃
E	treatment	Combined treatment type for acclimation	T16 = Turbid and 16 ℃, C16 = Clear and 16 ℃, T25 = Turbid and 25 ℃, C25 = Clear and 25 ℃
F	ctmax	Temperature at which fish reached critical thermal maximum (CTmax)
G	tag	Temperature at which fish started swimming with rapid bursts and jumps for 30 seconds
H	window	Agitation window (difference between CTmax and Tag)
I	temp.initial	Initial temperature of the experimental tank before Ctmax trials began to calculate the thermal safety margin
J	margin	Thermal safety margin (difference between the initial temperature of the experimental tank and CTmax)
K	total.length	Total length of fish measured after trials
L	weight	Weight of fish measured after trials
